# Supplementary material for: Cardiomyocyte Differentiation from Mouse Embryonic Stem Cells by WNT Switch Method
Source: Cells. 2024 Jan 11;13(2):132. doi: 10.3390/cells13020132 (PMC10814988; doi:10.3390/cells13020132)
Supplement: Supplementary file 1 [file cells-13-00132-s001.zip]

Archive with 2 entries (2 files):
- Movie1.mp4
- Table S1.pdf
